# Supplementary material for: Antrodia camphorata-Derived Antrodin C Inhibits Liver Fibrosis by Blocking TGF-Beta and PDGF Signaling Pathways
Source: Front Mol Biosci. 2022 Feb 15;9:835508. doi: 10.3389/fmolb.2022.835508 (PMC8886226; doi:10.3389/fmolb.2022.835508)
Supplement: Supplementary file 1 [file DataSheet3.xlsx]

## Sheet: Sheet1
manuscript
MTT
group1	group2	group3	group4	group5	group6	group7	group8	group9	group10
111.768	106.131	100.126	102.336	90.6602	51.5614	53.1745	63.2147	44.2021	13.5189
100.626	93.209	77.0953	80.7405	82.5143	66.8312	55.3674	58.6108	56.1309	8.43858
98.4845	92.4799	103.163	84.2595	87.2905	69.1332	59.7532	63.3353	51.5155	14.6556
93.2434	87.9162	98.8863	86.1424	78.7601	80.0976	71.9747	54.3571	49.4776	18.5247
95.8381	88.1685	87.7325	85.1722	75.6429	73.008	56.0677	49.2193	48.186	17.1412
99.4654	94.5615	99.1569	76.6705	83.2664	80.0861	70.8955	54.7589	45.31	11.7968
A-C-TGF-pp38/tp38
group1	group2	group3	group4	group5	group6
1	2.42	1.67	2.28	2.04	0.793805
1	2.25	1.51	2.15	1.96	0.88
1.2	2.53	1.75	2.39	2.13	0.81
A-C-TGF-psmad2/tsmad2
group1	group2	group3	group4	group5	group6
1	2.18	1.75	2.08	1.86	1.39
1.15	2.15	1.76	2.06	1.84	1.37
1	2.2	1.72	2	1.81	1.32
A-C-TGF-p-AKT/AKT
group1	group2	group3	group4	group5	group6
1	2.28	2	1.74	1.56	1.07
1	2.18	2.03	1.78	1.52	1.1
1.2	2.31	2.09	1.72	1.54	0.99
A-C-TGF-p-erk/erk
group1	group2	group3	group4	group5	group6
1	1.15	0.86	1.077	0.92	0.95
1.1	1.3	0.83	1.069	0.99	0.83
1	1.16	0.9	1.05	0.98	0.89
PCR-TGF-α-SMA
group1	group2	group3	group4	group5	group6	group7	group8
1	4.57	2.02	2.81	4.36	3.88	3.28	2.9
1	4.44	2	2.83	4.12	3.67	3.32	2.7
1	4.62	2.18	2.79	4.33	3.91	3.12	2.88
tgf-col1
group1	group2	group3	group4	group5	group6
0.979618	2.29404	0.868442	2.05566	1.79993	0.721179
1.02324	2.13141	0.826534	2.10749	1.75927	0.763448
0.997202	2.39598	0.911808	2.0912	1.67578	0.785018
tgf-α-SMA
group1	group2	group3	group4	group5	group6
1	2.26	1.32	2.16	2.04	1.25
1.2	2.5	1.29	2.23	2.035	1.17
1	2.399	1.23	2.19	2.1	1.14
pdgf transwell-A-C
group1	group2	group3	group4	group5	group6
100	276.418	163.134	230.373	216.716	188.657
97.89	260.025	166.078	228.298	207.352	176.759
90	281.856	170.795	221.181	217.834	174.236
PDGF-col1
group1	group2	group3	group4	group5	group6
0.98	1.25924	0.98734	0.93998	0.96656	0.963179
0.96	1.32333	0.82559	0.874125	0.968213	0.859559
1.06336	1.28285	0.99586	1.09753	0.896685	0.963731
A-C-TGF-p-AKT/AKT
group1	group2	group3	group4	group5	group6
1	2.28	2	2.274	1.86	1.77
1.05	2.58	2.03	2.178	1.752	1.81
0.9	2.31	2.09	2.472	1.654	1.79
A-C-TGF-p-AKT/AKT
group1	group2	group3	group4	group5	group6
1	2.48	2.1	2.574	2.086	1.97
1.1	2.58	2.03	2.478	2.0752	1.81
1	2.61	2.29	2.472	2.1654	1.79
Sirius Scarlet Stain
group1	group2	group3	group4	group5
1	3.7519	1.23	3.53077	2.67
1	3.5139	1.27	3.17766	2.46
1.2	3.2	1.35	2.98	2.39
AC-mouse-p-AKT/AKT
group1	group2	group3	group4	group5	group6	group7
1	1.15	0.96	1.077	0.92	0.95	0.97
1	1.19	0.93	1.069	0.99	0.83	1.01
1	1.16	0.9	1.05	0.98	0.89	0.89
AC-mouse-PERK
group1	group2	group3	group4	group5	group6	group7
1	2.057	1.662	1.581	1.436	1.588	1.538
1	1.944	1.6	1.683	1.52	1.5267	1.632
1	1.962	1.6318	1.679	1.433	1.541	1.4912
AC-mouse-p-AKT/AKT
group1	group2	group3	group4	group5	group6	group7
1	1.25	0.96	1.077	0.92	0.95	0.97
1	1.19	0.93	1.069	0.99	0.83	0.91
1	1.16	0.9	1.05	0.98	0.89	0.89
AC-mouse-p-AKT/AKT
group1	group2	group3	group4	group5	group6	group7
1	1.725	1.096	1.277	1.092	1.795	1.297
1	1.819	1.13	1.169	1.1199	1.83	1.191
1	1.816	1.09	1.15	1.098	1.789	1.089
AC-mouse-p-AKT/AKT
group1	group2	group3	group4	group5
1	1.925	0.9096	1.877	1.092
1	1.9819	0.83	1.869	1.1199
1	1.8916	0.89	1.75	1.098
AC-mouse-p-AKT/AKT
group1	group2	group3	group4	group5	group6	group7
1	1.925	0.9096	1.877	1.092	1.725	1.097
1	1.9819	0.83	1.869	1.1199	1.73	1.191
1	1.8916	0.89	1.75	1.098	1.789	1.089
AC-mouse-COL
group1	group2	group3	group4	group5	group6	group7
1	1.525	1.09096	1.107	1.092	1.025	1.097
1	1.5819	1.083	1.069	1.1199	1.13	1.0191
1	1.4916	1.1289	1.05	1.098	1.0789	1.089
Sirius Scarlet Stain
group1	group2	group3	group4	group5
1	3.7519	1.23	3.53077	2.67
1	3.5139	1.27	3.77766	2.46
1	3.2	1.35	3.28	2.39
HYP
group1	group2	group3	group4	group5
13.7615	42.5076	27.5647	28.4568	33.5469
9.48012	40.6391	27.6758	32.8595	29.4342
14.2966	43.6544	37.1461	23.3945	35.8257
16.5902	40.5983	31.8501	34.419	30.2752
13.3792	41.9647	32.2564	33.1569	30.5869
AST
group1	group2	group3	group4	group5
103	291	188	116	176
111	328	174	132	149
90	314	200	94	213
101	388	148	117	224
120	302	164	102	166
ALT
group1	group2	group3	group4	group5
32.8	225.94	125.589	122.89	144.456
115.66	243.05	164.57	170.68	181.31
66.57	241.99	133.34	128.08	101.2
39.28	233.48	91.69	100.59	162.18
48.83	227.159	121.589	128.15	119.04
109.7	239.458	99.4894	108.485	109.149
TGF transwell-A-C
group1	group2	group3	group4	group5	group6
100	273	59	95	85	62
98.5	268	55.7	94	86.5	61
90.78	245	44.4	90	72	68
a-SMA-CCL4-AntrodinC
group1	group2	group3	group4	group5
1	1.925	1	1.4	1.092
1	1.9819	0.83	1.5	1.1199
1.2	1.8916	0.89	1.3	1
Col1-CCL4-AntrodinC
group1	group2	group3	group4	group5
1	1.525	1.09096	1.2	1.092
1	1.5819	1.083	1.069	1.1199
0.8	1.4916	1.1289	1.05	0.9
smad2-CCL4-AntrodinC
group1	group2	group3	group4	group5
1	1.725	1.096	1.277	1.092
1	1.819	1.2	1.169	1.1199
0.8	1.816	1.09	1.15	1
AKT-CCL4-AntrodinC
group1	group2	group3	group4	group5
1	1.3	0.96	1.077	0.92
1	1.19	0.93	1.069	0.99
0.8	1.16	0.9	1.05	0.7
ERK-CCL4-AntrodinC
group1	group2	group3	group4	group5
1	2.057	1.662	1.581	1.436
1	1.944	1.6	1.683	1.52
0.76	1.962	1.6318	1.679	1.433
p38-CCL4-AntrodinC
group1	group2	group3	group4	group5
1	1.4	0.96	1.077	0.92
1	1.19	0.93	1.069	0.99
0.7	1.16	0.9	1.05	0.98
Supplementary_Material
Antrodin C-TGF-PCR
	CTL		PDGF-BB		TGF-β1+SB431542		TGF-β1+Antrodin C(12μM)		TGF-β1+Antrodin C (25μM)		TGF-β1+Antrodin C (50μM)
α-SMA	1	1	3.63	3.58	1.97	1.93	2.502	2.4597	2.42	2.22	1.79	1.89
Col1	1	1	2.84	2.96	1.79	1.62	2.06	2.17	1.807	1.844	1.61	1.56
Col3	1	1	2.81	2.68	1.63	1.78	2.36	2.47	1.986	1.95	1.75	1.721
Fn	1	1	2.7	2.58	1.8	1.83	2.39	2.19	1.89	1.79	1.39	1.46
Antrodin C-PDGF-BB-PCR
	CTL		PDGF-BB		TGF-β1+SB431542		TGF-β1+Antrodin C(12μM)		TGF-β1+Antrodin C (25μM)		TGF-β1+Antrodin C (50μM)
α-SMA	1	1	2.13	2.258	1.97	1.83	2.002	1.9726	1.922	1.82	1.72	1.75
Col1	1	1	1.9284	1.9496	1.7	1.662	1.802	1.8211	1.68907	1.644	1.56161	1.626
Col3	1	1	1.881	1.868	1.663	1.68	1.86	1.79	1.686	1.65	1.52	1.5721
Fn	1	1	1.87	1.958	1.72	1.683	1.79	1.89	1.76	1.74	1.59	1.6746
